# Supplementary material for: Impaired Renal Mitochondria and Bioenergetics During Obesity-Associated NAFLD
Source: Nutrients. 2026 Jun 24;18(13):2061. doi: 10.3390/nu18132061 (PMC13362658; doi:10.3390/nu18132061)
Supplement: Supplementary file 1 [file nutrients-18-02061-s001.zip]

Archive with 1 entries (1 files):
- nutrients-4360734-supplementary.pdf
